# Supplementary material for: Bioinformatic analysis of the role of immune checkpoint genes and immune infiltration in the pathogenesis and development of premature ovarian insufficiency
Source: J Assist Reprod Genet. 2024 May 2;41(6):1619–35. doi: 10.1007/s10815-024-03120-x (PMC11224201; doi:10.1007/s10815-024-03120-x)
Supplement: Supplementary file 12 — Supplementary file12 mRNA-microRNA interaction network nodes. (XLSX 11 KB) [file 10815_2024_3120_MOESM12_ESM.xlsx]

## Sheet: Sheet 1
node1	node2
Cd200	mmu-miR-374c-5p
Cd200	mmu-miR-26a-5p
Cd200	mmu-miR-26b-5p
Cd200	mmu-miR-466l-3p
Cd200	mmu-miR-294-3p
Cd200	mmu-miR-291a-3p
Cd200	mmu-miR-295-3p
Cd200	mmu-miR-302a-3p
Cd200	mmu-miR-302d-3p
Cd200	mmu-miR-302b-3p
Cd200	mmu-miR-1193-3p
Cd200	mmu-miR-1912-3p
Cd200	mmu-miR-370-5p
Cd200	mmu-miR-7229-5p
Cd200	mmu-miR-411-5p
Cd200	mmu-miR-224-5p
Cd200	mmu-miR-410-3p
Cd200	mmu-miR-743b-3p
Cd200	mmu-miR-743a-3p
Cd274	mmu-miR-466l-5p
Cd274	mmu-miR-466l-3p
Cd274	mmu-miR-1929-5p
Cd274	mmu-miR-667-3p
Cd274	mmu-miR-20a-5p
Cd274	mmu-miR-106b-5p
Cd274	mmu-miR-6383
Cd274	mmu-miR-20b-5p
Cd274	mmu-miR-106a-5p
Cd274	mmu-miR-93-5p
Cd274	mmu-miR-17-5p
Cd274	mmu-miR-467a-5p
Cd274	mmu-miR-292a-3p
Cd274	mmu-miR-290a-3p
Cd274	mmu-miR-143-3p
Cd274	mmu-miR-5621-3p
Cd274	mmu-miR-463-3p
Cd274	mmu-miR-1912-3p
Cd274	mmu-miR-3113-5p
Cd274	mmu-miR-1187
Cd274	mmu-miR-466a-5p
Cd274	mmu-miR-466e-5p
Cd274	mmu-miR-466n-5p
Cd274	mmu-miR-669b-3p
Cd274	mmu-miR-467a-3p
Cd274	mmu-miR-669f-3p
Cd276	mmu-miR-29b-3p
Cd276	mmu-miR-29a-3p
Cd276	mmu-miR-29c-3p
Cd276	mmu-miR-202-3p
Cd276	mmu-miR-452-3p
Cd276	mmu-miR-187-3p
Cd276	mmu-miR-3094-5p
Cd276	mmu-miR-124-3p
Cd276	mmu-miR-485-5p
Cd276	mmu-miR-346-3p
Cd276	mmu-miR-5127
Cd276	mmu-miR-150-5p
Cd276	mmu-miR-338-3p
Cd276	mmu-miR-3102-3p
Cd276	mmu-miR-1962
Cd276	mmu-miR-1961
Cd276	mmu-miR-5624-3p
Cd276	mmu-miR-5626-3p
Cd276	mmu-miR-6402
Cd28	mmu-miR-466l-3p
Cd28	mmu-miR-3088-3p
Cd28	mmu-miR-6240
Cd28	mmu-miR-145a-5p
Cd28	mmu-miR-145b
Cd28	mmu-miR-202-5p
Cd28	mmu-miR-741-3p
Cd28	mmu-miR-3071-5p
Cd28	mmu-miR-6419
Cd28	mmu-miR-15b-5p
Cd28	mmu-miR-195a-5p
Cd28	mmu-miR-16-5p
Cd28	mmu-miR-6353
Cd28	mmu-miR-15a-5p
Cd28	mmu-miR-429-3p
Cd28	mmu-miR-200c-3p
Cd28	mmu-miR-200b-3p
Cd28	mmu-miR-195b
Cd28	mmu-miR-1198-5p
Cd28	mmu-miR-381-3p
Cd28	mmu-miR-1187
Cd28	mmu-miR-382-3p
Cd28	mmu-miR-466p-5p
Cd28	mmu-miR-466a-5p
Cd28	mmu-miR-448-3p
Cd28	mmu-miR-466e-5p
Cd28	mmu-miR-412-3p
Cd28	mmu-miR-322-5p
Cd28	mmu-miR-1907
Cd28	mmu-miR-497a-5p
Cd28	mmu-miR-6342
Cd28	mmu-miR-423-3p
Cd40lg	mmu-miR-466l-3p
Cd40lg	mmu-miR-5129-3p
Cd40lg	mmu-miR-455-5p
Cd47	mmu-miR-470-5p
Cd47	mmu-miR-1933-3p
Cd47	mmu-miR-330-5p
Cd47	mmu-miR-326-3p
Cd47	mmu-miR-3070-5p
Cd47	mmu-miR-1960
Cd47	mmu-miR-149-5p
Cd47	mmu-miR-223-3p
Cd47	mmu-miR-503-5p
Cd47	mmu-miR-34a-5p
Cd47	mmu-miR-449a-5p
Cd47	mmu-miR-302c-3p
Cd47	mmu-miR-291b-5p
Cd47	mmu-miR-291a-5p
Nrp1	mmu-miR-101b-3p
Nrp1	mmu-miR-9-5p
Nrp1	mmu-miR-485-3p
Nrp1	mmu-miR-330-5p
Nrp1	mmu-miR-331-3p
Nrp1	mmu-miR-326-3p
Nrp1	mmu-miR-3074-5p
Nrp1	mmu-miR-194-5p
