# Supplementary material for: Bioinformatic analysis of the role of immune checkpoint genes and immune infiltration in the pathogenesis and development of premature ovarian insufficiency
Source: J Assist Reprod Genet. 2024 May 2;41(6):1619–35. doi: 10.1007/s10815-024-03120-x (PMC11224201; doi:10.1007/s10815-024-03120-x)
Supplement: Supplementary file 13 — Supplementary file13 mRNA-transcription factor interaction network nodes. (XLSX 11 KB) [file 10815_2024_3120_MOESM13_ESM.xlsx]

## Sheet: Sheet1
node1	node2
Cd47	CREB1
Cd47	IRF4
Cd47	KMT2A
Cd47	MYOD1
Cd47	SPI1
Cd47	TCF12
Cd200	CEBPB
Cd200	CTCF
Cd200	MTF2
Cd200	PHF8
Cd200	RAD21
Cd200	RNF2
Cd200	SMC1A
Cd200	SUZ12
Cd274	MEN1
Cd276	ARNT2
Cd276	ARNTL
Cd276	ASXL1
Cd276	ATF3
Cd276	BACH1
Cd276	BCL11B
Cd276	BHLHE40
Cd276	BRD4
Cd276	CBFB
Cd276	CBX7
Cd276	CEBPA
Cd276	CEBPB
Cd276	CHD2
Cd276	CHD4
Cd276	CLOCK
Cd276	CTCF
Cd276	CTCFL
Cd276	DPPA4
Cd276	EP300
Cd276	EPOP
Cd276	ESR1
Cd276	ESR2
Cd276	EZH2
Cd276	FLI1
Cd276	FOS
Cd276	FOXP3
Cd276	HCFC1
Cd276	HDAC1
Cd276	HDAC2
Cd276	HDAC3
Cd276	HNF4A
Cd276	IKZF1
Cd276	IRF3
Cd276	IRF5
Cd276	IRF8
Cd276	JUN
Cd276	JUNB
Cd276	JUND
Cd276	KMT2A
Cd276	KMT2D
Cd276	MAFK
Cd276	MED1
Cd276	MEN1
Cd276	MTF2
Cd276	MYCN
Cd276	MYOG
Cd276	NANOG
Cd276	NCOR2
Cd276	NKX2-1
Cd276	NKX2-2
Cd276	NR1H
Cd276	OLIG2
Cd276	OTX2
Cd276	PAX5
Cd276	PCGF1
Cd276	PCGF6
Cd276	PHF8
Cd276	POLR2A
Cd276	POU5F1
Cd276	PPARG
Cd276	PROX1
Cd276	RAD21
Cd276	RELA
Cd276	RNF2
Cd276	RUNX1
Cd276	RUNX2
Cd276	SATB1
Cd276	SIN3A
Cd276	SMAD2-3
Cd276	SMARCA4
Cd276	SMC1A
Cd276	SP1
Cd276	SPI1
Cd276	SRF
Cd276	STAG2
Cd276	STAT1
Cd276	STAT5
Cd276	STAT5A
Cd276	STAT6
Cd276	SUZ12
Cd276	TBP
Cd276	TCF12
Cd276	TCF4
Cd276	TET2
Cd276	USF1
Cd276	USF2
Cd276	ZFP281
Cd276	ZIC3
Cd276	ZNF384
Nrp1	JARID2
Nrp1	LHX2
Nrp1	BCL11B
Nrp1	MTF2
Nrp1	PCGF1
Nrp1	PCGF2
Nrp1	PHF8
Nrp1	RBBP4
Nrp1	RNF2
Nrp1	RYBP
Nrp1	SPI1
Nrp1	SUZ12
Nrp1	DLX2
Nrp1	DPPA4
Nrp1	EPOP
Nrp1	FOXA1
Nrp1	FOXA2
Cd40lg	HDAC3
Cd40lg	PPARA
Cd40lg	PROX1
