# Supplementary material for: Bioinformatic analysis of the role of immune checkpoint genes and immune infiltration in the pathogenesis and development of premature ovarian insufficiency
Source: J Assist Reprod Genet. 2024 May 2;41(6):1619–35. doi: 10.1007/s10815-024-03120-x (PMC11224201; doi:10.1007/s10815-024-03120-x)
Supplement: Supplementary file 14 — Supplementary file14 mRNA-RNA binding protein interaction network nodes. (XLSX 9 KB) [file 10815_2024_3120_MOESM14_ESM.xlsx]

## Sheet: Sheet1
node1	node2
Cd200	Celf1
Cd200	Fus
Cd200	Mbnl1
Cd200	Mbnl2
Cd200	Msi1
Cd200	Nova
Cd200	Pum1
Cd200	Pum2
Cd200	Taf15
Cd274	Fus
Cd274	Ptbp1
Cd276	Cbx7
Cd276	Fus
Cd276	Mbnl2
Cd276	Nova
Cd276	Ptbp1
Cd276	Taf15
Cd28	Celf1
Cd47	Cbx7
Cd47	Celf1
Cd47	Ddx46
Cd47	Fus
Cd47	Mbnl1
Cd47	Mbnl2
Cd47	Mbnl3
Cd47	Msi1
Cd47	Nova
Cd47	Ptbp1
Cd47	Ptbp2
Cd47	Pum1
Cd47	Pum2
Cd47	Taf15
Cd47	Zfp36
Nrp1	Celf1
Nrp1	Dhx9
Nrp1	Fus
Nrp1	Hdlbp
Nrp1	Mbnl2
Nrp1	Msi1
Nrp1	Ptbp1
Nrp1	Pum1
Nrp1	Taf15
